# Supplementary material for: Default mode network functional connectivity negatively associated with trait openness to experience
Source: Soc Cogn Affect Neurosci. 2021 Apr 23;16(9):950–61. doi: 10.1093/scan/nsab048 (PMC8610093; doi:10.1093/scan/nsab048)
Supplement: nsab048_Supp [file nsab048_supp.zip]

Archive with 5 entries (5 files):
- Supplementary_Material_Figure_S1.docx
- Supplementary_Material_Table_S1.docx
- Supplementary_Material_Table_S2.docx
- Supplementary_Material_Table_S3.docx
- Supplementary_Material_Table_S4.docx
